# Supplementary material for: Antibiofilm Activities of Multiple Halogenated Pyrimidines Against Staphylococcus aureus
Source: Int J Mol Sci. 2024 Nov 28;25(23):12830. doi: 10.3390/ijms252312830 (PMC11641129; doi:10.3390/ijms252312830)
Supplement: Supplementary file 1 [file ijms-25-12830-s001.zip]

Archive with 1 entries (1 files):
- ijms-3319365-supplementary.pdf
